# Supplementary material for: Exploring the transcriptome of luxI− and ΔainS mutants and the impact of N-3-oxo-hexanoyl-L- and N-3-hydroxy-decanoyl-L-homoserine lactones on biofilm formation in Aliivibrio salmonicida
Source: PeerJ. 2019 Apr 30;7:e6845. doi: 10.7717/peerj.6845 (PMC6499059; doi:10.7717/peerj.6845)
Supplement: Supplemental Information 4 [file peerj-07-6845-s004.xlsx]

## Sheet: Sheet1
Table S1 Summary of RNA seqeucing data
RNA seqeuncing	ΔluxI						ΔainS						WT
	LCD OD600 = 0.3			HCD OD600 = 1.2			LCD OD600 = 0.3			HCD OD600 = 1.2			LCD OD600 = 0.3			HCD OD600 = 1.2
	Replicate 1	Replicate 2	Replicate 3	Replicate 1	Replicate 2	Replicate 3	Replicate 1	Replicate 2	Replicate 3	Replicate 1	Replicate 2	Replicate 3	Replicate 1	Replicate 2	Replicate 3	Replicate 1	Replicate 2	Replicate 3
Total no. of reads	8956996	14568244	11191922	7908220	10603548	9029938	8941212	9293650	9873580	11791364	9958000	10724354	10069440	9175370	10357454	8998582	9383042	10313296
Total no. of reads mapped to A. salmonicida LFI1238	8428644	13835768	10598246	7458468	9811204	8298810	8396780	8716350	9294588	11046226	9235320	9978962	9145064	8622094	8440288	8493760	8547012	9154082
Percent mapped reads to A. salmonicida LFI1238	94.10%	94.97%	94.69%	94.31%	92.52%	91.90%	93.91%	93.79%	94.13%	92.68%	92.74%	93.04%	90.82%	93.97%	81.49%	0.9439	0.9109	0.8876
