# Supplementary material for: Exploring the transcriptome of luxI− and ΔainS mutants and the impact of N-3-oxo-hexanoyl-L- and N-3-hydroxy-decanoyl-L-homoserine lactones on biofilm formation in Aliivibrio salmonicida
Source: PeerJ. 2019 Apr 30;7:e6845. doi: 10.7717/peerj.6845 (PMC6499059; doi:10.7717/peerj.6845)
Supplement: Supplemental Information 5 [file peerj-07-6845-s005.xlsx]

## Sheet: luxI LCD
VSAL ID	Product	FC	pvalue	Functional classes
VSAL_II0030	transposase (pseudogene)	3206.05	2.37277e-22	sRNA
VSAL_II0389	transposase	1226.55	2.13418e-17	Extrachromosomal /foreign DNA
VSAL_I0514	transposase (pseudogene)	386.507	0.0279054	Extrachromosomal /foreign DNA
VSAL_I3102s	srna	259.742	3.79532e-10	sRNA
VSAL_I1708	transposase	187.94	0.0534405	Extrachromosomal /foreign DNA
VSAL_II0515	transposase	147.443	0.065586	Extrachromosomal /foreign DNA
VSAL_II0252	hypothetical protein	84.603	1.93338e-231	Cell envelope
VSAL_II0366	fimbrial protein, Flp/Fap pilin component	83.8368	3.31566e-45	Cell envelope
VSAL_II0367	type IV leader peptidase	57.3682	3.31022e-157	Cell envelope
VSAL_I0809	transposase	50.3286	0.149635	Extrachromosomal /foreign DNA
VSAL_I1911	transposase	33.0479	0.199376	Extrachromosomal /foreign DNA
VSAL_II0128	hypothetical protein, putative phage gene	25.6218	7.98082e-05	Extrachromosomal /foreign DNA
VSAL_II0370	putative lipoprotein	24.6256	7.18299e-155	Cell envelope
VSAL_II0371	type II secretion system protein Z	24.1064	4.75312e-138	Extrachromosomal /foreign DNA
VSAL_II0368	putative Flp pilus assembly protein	22.9678	7.63339e-96	Cell envelope
VSAL_I1475	hypothetical protein	22.8003	2.20129e-181	Cell envelope
VSAL_II0372	type II/IV secretion system protein, ATP binding domain	20.2505	3.91754e-140	Extrachromosomal /foreign DNA
VSAL_II0369	type II/III secretion system protein	18.7823	5.98645e-121	Extrachromosomal /foreign DNA
VSAL_II0362	hypothetical protein	16.9416	2.59432e-117	Unknown function, no known homologues
VSAL_I0315	transposase	16.2526	0.137954	Extrachromosomal /foreign DNA
VSAL_II0722	hypothetical protein	15.3343	1.8579e-58	Unknown function, no known homologues
VSAL_II0373	bacterial type II secretion system protein F	15.0189	6.77728e-77	Extrachromosomal /foreign DNA
VSAL_I1486	cold-shock protein	13.8863	1.06757e-95	Adaptation
VSAL_I2178	transposase	13.7936	NA	Extrachromosomal /foreign DNA
VSAL_I1476	membrane protein	12.9105	7.67647e-51	Cell envelope
VSAL_II0364	hypothetical protein	11.0919	7.18285e-36	Unknown function, no known homologues
VSAL_I2749	probable HTH-type transcriptional regulator LeuO	11.0161	8.00594e-72	Regulation
VSAL_II0599	membrane protein	9.73364	2.74047e-144	Cell envelope
VSAL_II1062	membrane protein	9.48576	1.59655e-69	Cell envelope
VSAL_II0363	putative response regulator	8.83717	4.0799e-58	Regulation
VSAL_I1943	transposase	7.96099	0.0048372	Extrachromosomal /foreign DNA
VSAL_I0132	putative lipoprotein	7.08935	3.68827e-39	Cell envelope
VSAL_II0374	bacterial type II secretion system protein F	6.74861	4.85764e-59	Extrachromosomal /foreign DNA
VSAL_I1056	carbonic anhydrase precursor	5.47696	6.48943e-49	Central intermediary metabolism
VSAL_I0133	hypothetical protein	5.36013	4.83222e-32	Unknown function, no known homologues
VSAL_II0171	putative membrane protein	5.20982	3.09486e-58	Cell envelope
VSAL_II0135	putative cytochrome b561	5.18565	4.35257e-52	Energy metabolism, carbon
VSAL_II0947	hypothetical protein	5.1653	6.53276e-28	Unknown function, no known homologues
VSAL_II0134	hypothetical protein	4.67615	7.31159e-44	Cell envelope
VSAL_II0170	methyl-accepting chemotaxis protein	4.64552	7.87039e-65	Cell processes
VSAL_I0460	colanic biosynthesis UDP-glucose lipid carrier transferase (pseudogene)	4.62787	4.05501e-31	Macromolecule synthesis, modification
VSAL_II0381	response regulator, histidine kinase	4.46112	6.36718e-19	Regulation
VSAL_I1685	putative amidase	4.38146	3.06747e-20	Not classified (included putative assignments)
VSAL_I1487	conserved hypothetical protein	4.29766	1.57402e-43	Unknown function, no known homologues
VSAL_I2124	hypothetical protein	4.16463	3.58658e-09	Unknown function, no known homologues
VSAL_II0172	hypothetical protein	4.11737	1.09274e-24	Unknown function, no known homologues
VSAL_II0931	membrane protein (fragment)	3.9758	1.24785e-15	Cell envelope
VSAL_II0377	membrane associated secretion system protein	3.97211	6.25092e-43	Extrachromosomal /foreign DNA
VSAL_I0902	chitinase A (fragment)	3.86777	9.48909e-18	Macromolecule metabolism
VSAL_II0376	membrane associated secretion system protein	3.84912	3.97922e-32	Extrachromosomal /foreign DNA
VSAL_II0934	hypothetical protein	3.74737	3.7722e-09	Unknown function, no known homologues
VSAL_II0375	putative secretion system protein	3.63306	6.47389e-32	Extrachromosomal /foreign DNA
VSAL_I4031s	srna	3.60767	4.775e-05	sRNA
VSAL_II0378	membrane associated secretion system protein	3.58237	1.99075e-41	Extrachromosomal /foreign DNA
VSAL_I1819	outer membrane protein A	3.54543	2.27948e-28	Cell envelope
VSAL_II0382	hypothetical protein	3.32034	6.36374e-13	Unknown function, no known homologues
VSAL_I1820	putative lipoprotein	3.12102	1.91798e-35	Cell envelope
VSAL_II0933	putative exported protein	3.05426	1.25363e-21	Cell envelope
VSAL_II0169	hypothetical protein	3.04278	1.91013e-15	Unknown function, no known homologues
VSAL_I1625	hypothetical protein	2.91515	0.000399532	Unknown function, no known homologues
VSAL_I1624	enhancing lycopene biosynthesis protein 2	2.79041	9.09508e-08	Biosynthesis of cofactors, carriers
VSAL_I0459	putative exported protein	2.74737	6.49387e-18	Cell envelope
VSAL_I0903	transposase	2.74268	1.33641e-05	Extrachromosomal /foreign DNA
VSAL_I2075	methyl-accepting chemotaxis protein	2.72745	3.41408e-13	Cell processes
VSAL_I2323	transposase	2.6965	0.679079	Extrachromosomal /foreign DNA
VSAL_I4096s	srna	2.63615	0.0122314	sRNA
VSAL_I1060	putative exported protein	2.63399	1.10633e-18	Cell envelope
VSAL_I1627	membrane protein	2.61504	0.0265119	Cell envelope
VSAL_I2796	putative periplasmic protein CpxP	2.59474	1.95879e-17	Cell envelope
VSAL_I0820	transposase	2.57713	0.0593321	Extrachromosomal /foreign DNA
VSAL_I2546	small-conductance mechanosensitive channel	2.5616	2.49002e-23	Transport/binding proteins
VSAL_I2269	hypothetical protein	2.53393	1.45346e-09	Transport/binding proteins
VSAL_I1300	putative membrane protein	2.51629	2.81521e-11	Cell envelope
VSAL_I2921	general secretion pathway protein G	2.48464	3.7926e-14	Transport/binding proteins
VSAL_I2536	hypothetical protein	2.47518	1.10917e-06	Unknown function, no known homologues
VSAL_II0932	cellulose synthase catalytic subunit	2.47381	2.98955e-15	Cell envelope
VSAL_I4042s	srna	2.46208	0.749233	sRNA
VSAL_I2741	putative cell division protein FtsN	2.45064	5.93976e-20	Cell division
VSAL_I1190	putative fumarylacetoacetate hydrolase	2.4132	3.41334e-09	Not classified (included putative assignments)
VSAL_I0458	polysaccharide biosynthesis/export protein	2.39088	1.63016e-08	Cell envelope
VSAL_II0365	hypothetical protein	2.36081	0.264004	Unknown function, no known homologues
VSAL_I2712	dihydrolipoyl dehydrogenase (dihydrolipoamide dehydrogenase)	2.35823	0.00910073	Not classified (included putative assignments)
VSAL_I2223	inner membrane protein	2.35619	0.088444	Cell envelope
VSAL_I1626	MltA-interacting protein MipA	2.34731	0.0026987	Cell envelope
VSAL_I0853	exported peptidase	2.33963	1.20923e-13	Macromolecule metabolism
VSAL_I2773	putative membrane protein	2.32071	0.20629	Cell envelope
VSAL_I2713	hybrid peroxiredoxin (thioredoxin reductase)	2.27196	3.59226e-06	Biosynthesis of cofactors, carriers
VSAL_I1547	hypothetical protein	2.26347	4.48325e-05	Unknown function, no known homologues
VSAL_II0935	hypothetical protein	2.24443	2.42469e-13	Unknown function, no known homologues
VSAL_II0834	hypothetical protein	2.22026	0.170612	Unknown function, no known homologues
VSAL_I1687	aspartate aminotransferase	2.21642	8.54529e-06	Amino acid biosynthesis
VSAL_II0379	outer membrane protein, OmpA family (pseudogene)	2.19834	4.12053e-18	Cell envelope
VSAL_I0101	putative membrane protein	2.17282	6.49658e-10	Cell envelope
VSAL_I1394	hypothetical protein	2.16994	8.64318e-21	Unknown function, no known homologues
VSAL_I4118s	srna	2.16315	6.70946e-11	sRNA
VSAL_I1677	putative membrane protein	2.15988	0.000719814	Cell envelope
VSAL_I4109s	srna	2.14954	0.00876936	sRNA
VSAL_I1982	putative DNA transformation protein TfoX	2.14574	8.03576e-09	Not classified (included putative assignments)
VSAL_I4043s	srna	2.14179	4.95541e-05	sRNA
VSAL_I0066	transposase	2.13729	1.31663e-05	Extrachromosomal /foreign DNA
VSAL_I4094s	srna	2.13455	0.0139962	sRNA
VSAL_I4160s	srna	2.12756	1.2132e-05	sRNA
VSAL_II0044	transposase (fragment)	2.12623	2.42529e-05	sRNA
VSAL_II0215	catalase	2.12403	0.0490882	Protection responses
VSAL_I2030	glutaredoxin 1	2.11593	1.02121e-05	Biosynthesis of cofactors, carriers
VSAL_II0523	putative membrane protein	2.10105	2.54199e-15	Cell envelope
VSAL_I0866	putative lipoprotein	2.09509	6.96816e-11	Cell envelope
VSAL_II0522	putative membrane protein	2.0833	3.51247e-14	Cell envelope
VSAL_I1781	putative exported protein	2.07641	3.22722e-11	Cell envelope
VSAL_I3179s	srna	2.07412	1.1042e-08	sRNA
VSAL_I0852	high-affinity zinc uptake system protein ZnuA precursor	2.06623	6.53504e-07	Transport/binding proteins
VSAL_I4105s	srna	2.05214	0.00577104	sRNA
VSAL_I2665	conserved hypothetical protein	2.04968	0.270419	Unknown function, no known homologues
VSAL_I4095s	srna	2.04548	0.0322912	sRNA
VSAL_II0527	conserved hypothetical protein, putative ATPase	2.03712	7.8418e-15	Unknown function, no known homologues
VSAL_II0992	transposase (fragment)	2.03199	1.0314e-09	Extrachromosomal /foreign DNA
VSAL_I1477	transposase	2.02981	3.35502e-05	Extrachromosomal /foreign DNA
VSAL_I4145s	srna	2.02619	3.14055e-05	sRNA
VSAL_I1716	transposase (pseudogene)	2.02279	2.47868e-09	Extrachromosomal /foreign DNA
VSAL_II0189	transposase (fragment)	2.02194	9.57619e-08	Extrachromosomal /foreign DNA
VSAL_I1672	transposase	2.01585	3.02761e-11	Extrachromosomal /foreign DNA
VSAL_II0685	6-phosphogluconate dehydrogenase	2.01479	2.33397e-07	Energy metabolism, carbon
VSAL_I2541	putative 5-formyltetrahydrofolate cyclo-ligase	2.00933	4.21569e-12	Central intermediary metabolism
VSAL_II0663	integral membrane protein, putative transmembrane transporter	2.00811	8.89647e-07	Cell envelope
VSAL_I1258	transposase (pseudogene)	2.00314	2.37635e-10	Extrachromosomal /foreign DNA
VSAL_I0628	hypothetical protein	2.00154	0.000258029	Unknown function, no known homologues
VSAL_I2396	hypothetical protein	2.00143	2.10883e-07	Unknown function, no known homologues
VSAL_I1268	transposase (pseudogene)	1.99855	6.05032e-10	Extrachromosomal /foreign DNA
pVSAL840_05	conjugative transfer protein TraK	-2.0026	0.000467974	Extrachromosomal /foreign DNA
VSAL_II0296	putative transmembrane glycosyl transferase	-2.00368	1.29658e-05	Macromolecule synthesis, modification
VSAL_I0880	hypothetical protein	-2.00722	0.000110579	Unknown function, no known homologues
VSAL_II0512	putative exported protein	-2.00864	2.31888e-07	Cell envelope
VSAL_II0249	putative exported protein	-2.00929	1.76858e-07	Cell envelope
VSAL_I2464	hypothetical protein	-2.01105	0.0224968	Unknown function, no known homologues
VSAL_II0275	siderophore biosynthesis protein IucC (Pseudogene)	-2.01181	0.00729509	Biosynthesis of cofactors, carriers
VSAL_I1855	aldehyde-alcohol dehydrogenase	-2.01211	0.000108767	Degradation of small molecules
VSAL_I0479	type IV pilus, prepilin-like protein (MSHD)	-2.01631	0.00397043	Cell envelope
VSAL_I1997	cytochrome c-552 precursor (ammonia-forming cytochrome nitrite reductase) (cytochrome C nitrite reductase)	-2.01634	3.1171e-06	Energy metabolism, carbon
VSAL_I1222	hypothetical protein	-2.02277	3.43782e-08	Cell envelope
VSAL_I2138	putative diaminobutyrate--2-oxoglutarate aminotransferase	-2.02762	6.65012e-07	Biosynthesis of cofactors, carriers
VSAL_I0743	inner membrane transport protein (pseudogene)	-2.0296	1.8982e-05	Transport/binding proteins
VSAL_I2585	phosphoglucomutase/phosphomannomutase	-2.03054	6.05687e-06	Central intermediary metabolism
pVSAL840_29	hypothetical protein	-2.03229	3.42352e-05	Unknown function, no known homologues
VSAL_I2001	cytochrome c-type biogenesis protein CcmF	-2.04042	8.20393e-08	Energy metabolism, carbon
VSAL_II0015	secretion protein, HlyD family	-2.04332	8.52645e-05	Transport/binding proteins
VSAL_I4044s	srna	-2.0525	0.00646806	sRNA
VSAL_II0791	anaerobic ribonucleoside-triphosphate reductase	-2.05287	0.000564847	Central intermediary metabolism
VSAL_II0054	hypothetical protein	-2.0567	1.12863e-10	Unknown function, no known homologues
VSAL_II0677	putative glycosyl transferase	-2.05879	0.000126612	Macromolecule synthesis, modification
VSAL_II0301	O-antigen polymerase	-2.05912	9.88137e-05	Macromolecule synthesis, modification
VSAL_I1193	zinc metallopeptidase	-2.06398	1.03101e-05	Macromolecule metabolism
VSAL_II0924	hypothetical protein (fragment)	-2.06539	0.000178356	Unknown function, no known homologues
VSAL_II0254	biosynthetic arginine decarboxylase	-2.06601	0.003775	Central intermediary metabolism
VSAL_II0961	alkanal monooxygenase beta chain LuxB (bacterial luciferase beta chain)	-2.0673	0.000639448	Regulation
VSAL_II0642	putative membrane associated signal transducer (pseudogene)	-2.06797	1.11154e-08	Regulation
VSAL_I0107	membrane protein	-2.07368	0.00208623	Cell envelope
VSAL_I2631	type IV pilus assembly protein PilC (pseudogene)	-2.08342	0.0234759	Cell envelope
pVSAL840_20	conjugative transfer protein TraD	-2.08866	8.33762e-09	Extrachromosomal /foreign DNA
VSAL_II0635	hypothetical protein, putative phage integrase (fragment)	-2.0889	0.00228107	Extrachromosomal /foreign DNA
VSAL_II0963	acyl transferase LuxD	-2.08939	0.000400306	Regulation
VSAL_II0857	dethiobiotin synthetase	-2.09728	7.74209e-05	Biosynthesis of cofactors, carriers
VSAL_II0029	transporter, acriflavin resistance protein (pseudogene)	-2.09998	6.66976e-13	Protection responses
VSAL_II0181	ABC-type glycine betaine transport system, substrate binding domain	-2.10055	0.00648767	Transport/binding proteins
VSAL_I3036	methyl-accepting chemotaxis protein (fragment)	-2.10074	7.95461e-12	Cell processes
VSAL_I1208	putative exported protein (fragment)	-2.10238	0.000155061	Cell envelope
VSAL_I1755	heme transporter protein HuvC, transmembrane permease component	-2.10828	1.93012e-07	Transport/binding proteins
VSAL_II2022s	srna	-2.10843	0.0385067	sRNA
VSAL_I2438	isocitrate lyase	-2.1169	0.000346705	Central intermediary metabolism
VSAL_II0746	conserved hypothetical protein (pseudogene)	-2.12121	0.0269945	Unknown function, no known homologues
VSAL_II0063	putative type I secretion system, ATP-binding protein	-2.12221	0.000298727	Transport/binding proteins
VSAL_II0462	cytochrome c'	-2.12397	4.99375e-08	Energy metabolism, carbon
VSAL_I2630	type IV pilus assembly protein PilB	-2.12587	0.00129128	Cell envelope
VSAL_I1822	methyl-accepting chemotaxis protein (fragment)	-2.12919	0.000406825	Cell processes
VSAL_I1927	hypothetical protein, putative phage gene (fragment)	-2.13038	0.0134864	Extrachromosomal /foreign DNA
VSAL_I0424	hypothetical protein	-2.13433	1.27944e-10	Unknown function, no known homologues
VSAL_II0039	4-alpha-glucanotransferase	-2.13734	5.76273e-11	Macromolecule metabolism
VSAL_II0962	alkanal monooxygenase alpha chain LuxA (bacterial luciferas alpha chain)	-2.13879	3.72617e-05	Regulation
pVSAL840_23	transglycosylase PilT	-2.13986	8.06556e-05	Cell envelope
VSAL_II0247	nitrate transporter	-2.14318	1.8401e-07	Transport/binding proteins
VSAL_I1572	universal stress protein E	-2.14322	0.0266091	Adaptation
VSAL_I2584	chitobiose phosphorylase (glycosyl transferase)	-2.14557	1.3547e-06	Central intermediary metabolism
VSAL_II0714	cation efflux system protein	-2.14642	4.94617e-08	Transport/binding proteins
VSAL_II0511	superoxide dismutase [Cu-Zn] precursor	-2.14915	1.25044e-09	Protection responses
VSAL_II0716	putative exported protein	-2.15362	0.00323053	Cell envelope
pVSAL840_35	secreted protein Hcp-2 (haemolysin co-regulated protein)	-2.15443	0.000429777	Cell envelope
VSAL_II0399	peptidase T	-2.16017	2.76776e-06	Macromolecule metabolism
VSAL_I0414	hypothetical protein	-2.16208	0.00149385	Unknown function, no known homologues
pVSAL840_15	membrane protein	-2.1655	7.11942e-05	Cell envelope
VSAL_I0920	nitrate and nitrite sensing methyl-accepting chemotaxis protein	-2.16691	6.15053e-13	Cell processes
VSAL_I1227	anaerobic C4-dicarboxylate transporter	-2.16693	5.48606e-06	Transport/binding proteins
VSAL_I1742	hypothetical protein (pseudogene)	-2.16715	0.000516372	Unknown function, no known homologues
VSAL_I1973	ABC transporter, membrane protein	-2.16867	0.000234828	Transport/binding proteins
pVSAL840_10	conjugative transfer protein TraW	-2.16882	0.00757179	Extrachromosomal /foreign DNA
VSAL_I4178s	srna	-2.17022	0.00352887	sRNA
VSAL_II1066	ornithine decarboxylase, inducible	-2.17874	1.54123e-05	Central intermediary metabolism
VSAL_I0471	type IV pilus, mannose-sensitive hemagglutinin D (MSHN)	-2.17909	1.52635e-11	Cell envelope
VSAL_I0875	glycine betaine transporter OpuD	-2.1801	4.94368e-09	Transport/binding proteins
VSAL_II0859	8-amino-7-oxononanoate synthase	-2.18282	0.000124671	Biosynthesis of cofactors, carriers
VSAL_II0331	putative exported protein	-2.18467	0.000171067	Cell envelope
VSAL_II0101	peptidase	-2.18752	3.43008e-06	Macromolecule metabolism
VSAL_I0198	hypothetical protein	-2.18786	5.09578e-09	Unknown function, no known homologues
VSAL_I0474	type IV pilus, mannose-sensitive hemagglutinin protein MshF	-2.19597	1.56051e-05	Cell envelope
VSAL_II1096	membrane protein (fragment)	-2.19714	4.65413e-13	Cell envelope
VSAL_I1427	hypothetical protein	-2.20134	0.000731616	Unknown function, no known homologues
VSAL_I1599	putative polysaccharide deacetylase	-2.20199	0.000384825	Not classified (included putative assignments)
pVSAL840_27	hypothetical protein	-2.20416	7.84704e-05	Unknown function, no known homologues
VSAL_II0612	HTH-type transcriptional regulator, LysR family (pseudogene)	-2.2057	7.88956e-09	Regulation
VSAL_II0327	putative nucleotidyl transferase	-2.21676	3.40414e-05	Central intermediary metabolism
VSAL_I0473	type IV pilus, mannose-sensitive hemagglutinin protein	-2.22563	8.91022e-08	Cell envelope
VSAL_II0690	putative glucosyl transferase	-2.22772	7.53421e-05	Macromolecule synthesis, modification
VSAL_II0298	putative membrane protein	-2.22989	2.23809e-05	Cell envelope
VSAL_I2117	methyl-accepting chemotaxis protein (fragment)	-2.23026	1.62525e-06	Cell processes
VSAL_II0209	hypothetical protein (fragment)	-2.23151	1.43862e-05	Unknown function, no known homologues
VSAL_I1453	formate dehydrogenase	-2.23316	2.07229e-09	Energy metabolism, carbon
VSAL_I1448	putative formate dehydrogenase accessory protein	-2.23649	7.14156e-09	Not classified (included putative assignments)
VSAL_I0265	putative metallo-beta-lactamase	-2.23859	3.08231e-06	Not classified (included putative assignments)
VSAL_I2831	putative nucleotidyltransferases	-2.23979	0.00564391	Not classified (included putative assignments)
VSAL_II0064	putative type I secretion protein, HlyD family	-2.24209	0.000211084	Transport/binding proteins
VSAL_II0988	hypothetical protein	-2.24658	0.00628996	Unknown function, no known homologues
VSAL_II0814	2-phosphonoacetaldehyde hydrolase	-2.2496	7.23826e-09	Degradation of small molecules
VSAL_II0016	putative plasmid-encoded multidrug efflux pump (fragment)	-2.25391	0.000249299	Protection responses
VSAL_I2039	putative exported protein	-2.25526	8.8629e-17	Cell envelope
pVSAL840_03	conjugative transfer protein TraL	-2.26069	0.000442626	Extrachromosomal /foreign DNA
VSAL_II0706	arginase	-2.2607	0.000162761	Degradation of small molecules
VSAL_I0413	hypothetical protein	-2.26283	0.0023066	Unknown function, no known homologues
VSAL_II1047	putative transcriptional regulator, LysR family (fragment)	-2.26703	0.00102997	Regulation
VSAL_II0315	putative response regulator	-2.2674	0.000472791	Regulation
VSAL_I1986	putative lipoprotein	-2.27049	6.8948e-13	Cell envelope
VSAL_II1037	hypothetical protein	-2.27086	0.00411321	Unknown function, no known homologues
VSAL_I1523	putative membrane protein (fragment)	-2.27213	2.69752e-07	Cell envelope
VSAL_II0395	anaerobic glycerol-3-phosphate dehydrogenase subunit C	-2.27949	0.000724702	Energy metabolism, carbon
VSAL_I2577	ABC-type [(GlcNAc)2] transporter, permease protein	-2.28014	0.00685904	Transport/binding proteins
VSAL_I1194	anaerobic C4-dicarboxylate transporter DcuC	-2.28799	0.000640789	Transport/binding proteins
VSAL_II0718	membrane protein	-2.28858	4.85919e-06	Cell envelope
VSAL_II0060	putative type I toxin secretion system, ATP-binding protein	-2.29239	0.000105656	Transport/binding proteins
VSAL_II1025	HTH-type transcriptional regulator, LysR family	-2.29713	1.91341e-08	Regulation
VSAL_I1455	putative formate dehydrogenase	-2.2987	1.37756e-05	Energy metabolism, carbon
VSAL_I2985	thiamine biosynthesis adenylyltransferase ThiF	-2.3051	0.000150651	Biosynthesis of cofactors, carriers
VSAL_I2057	general L-amino acid-binding periplasmic protein precursor	-2.30515	8.44484e-05	Transport/binding proteins
VSAL_I2056	general L-amino acid ABC transporter permease protein	-2.30765	1.7189e-05	Transport/binding proteins
VSAL_I0798	nitrite reductase (NAD(P)H) large subunit	-2.31065	0.0324167	Energy metabolism, carbon
VSAL_I0796	formate/nitrite transporter	-2.31296	6.13682e-06	Transport/binding proteins
VSAL_II0787	putative transglycosylase protein	-2.31675	2.14487e-08	Macromolecule metabolism
VSAL_II0691	hypothetical protein	-2.32156	0.000399711	Unknown function, no known homologues
VSAL_II0939	hypothetical protein	-2.32253	0.0089474	Unknown function, no known homologues
pVSAL840_11	conjugative transfer protein TraU	-2.32611	1.4279e-05	Extrachromosomal /foreign DNA
VSAL_I2005	anaerobic C4-dicarboxylate transporter	-2.33221	0.000104823	Transport/binding proteins
VSAL_I0606	putative signaling protein	-2.33269	1.80876e-16	Not classified (included putative assignments)
VSAL_I1413	putative membrane protein	-2.33646	0.000160654	Cell envelope
VSAL_I1271	putative response regulator	-2.33908	9.60643e-06	Regulation
VSAL_I0771	phage major capsid protein	-2.34193	0.00294458	Extrachromosomal /foreign DNA
VSAL_I2444	accessory colonization factor precursor AcfA	-2.34626	0.000150193	Extrachromosomal /foreign DNA
pVSAL840_04	conjugative transfer protein TraE	-2.34684	1.97438e-05	Extrachromosomal /foreign DNA
VSAL_II0745	major capsid protein	-2.34804	0.00174582	Extrachromosomal /foreign DNA
VSAL_II0155	zinc-binding dehydrogenase	-2.35542	4.06396e-06	Not classified (included putative assignments)
VSAL_II0810	ABC transporter, ATP-binding protein	-2.36552	1.33029e-05	Transport/binding proteins
VSAL_I0203	sensor outer membrane protein EnvZ	-2.3664	0.00357128	Regulation
VSAL_I1054	putative acetyltransferase	-2.37736	0.000303971	Not classified (included putative assignments)
VSAL_I1518	hypothetical protein	-2.37809	0.00842578	Unknown function, no known homologues
VSAL_I2373	conserved hypothetical protein	-2.38039	0.00260953	Unknown function, no known homologues
VSAL_II0245	nitrite reductase large subunit	-2.38099	1.32748e-09	Energy metabolism, carbon
VSAL_II1030	binding-protein-dependent transport system, inner membrane component	-2.38769	2.68411e-11	Transport/binding proteins
VSAL_I0797	nitrite reductase (NAD(P)H) small subunit	-2.39037	0.00283813	Energy metabolism, carbon
VSAL_II0066	membrane protein	-2.3939	0.00052283	Cell envelope
VSAL_II1027	putative exported protein	-2.39905	1.79867e-07	Cell envelope
VSAL_I0916	5-methyltetrahydropteroyltriglutamate--homocyst eine methyltransferase (methionine synthase, vitamin-b12 independent isozyme (cobalamin-independent methionine synthase) (fragment)	-2.40033	0.0531584	Amino acid biosynthesis
VSAL_II0813	aminotransferase class III	-2.40601	7.40452e-10	Degradation of small molecules
VSAL_I2828	putative sodium/solute symporter	-2.41321	0.000200835	Transport/binding proteins
VSAL_I2974	fatty oxidation complex alpha subunit, enoyl-CoA hydratase	-2.41471	2.03026e-07	Degradation of small molecules
VSAL_I0266	hypothetical protein	-2.41955	0.0176131	Unknown function, no known homologues
VSAL_I4003s	srna	-2.42139	2.76635e-06	sRNA
VSAL_II0166	hypothetical protein	-2.42855	0.000714052	Unknown function, no known homologues
VSAL_I1289	alkaline-resistant alpha-amylase precursor	-2.43121	1.08048e-09	Macromolecule metabolism
VSAL_I4079s	srna	-2.43442	0.00549937	sRNA
VSAL_II0350	putative exported protein	-2.43849	2.44209e-06	Cell envelope
VSAL_II0212	gluconate permease	-2.43927	4.14645e-07	Transport/binding proteins
VSAL_II0955	putative multidrug transport protein (pseudogene)	-2.45026	8.57357e-08	Protection responses
VSAL_II0396	anaerobic glycerol-3-phosphate dehydrogenase subunit B	-2.45502	0.00128779	Energy metabolism, carbon
VSAL_I2125	putative membrane protein	-2.45646	0.0158508	Cell envelope
VSAL_II0065	membrane protein	-2.46128	0.0179601	Cell envelope
VSAL_II0352	membrane associated sultatease	-2.46145	8.35077e-05	Cell envelope
VSAL_I0774	putative portal vertex protein (pseudogene)	-2.46734	0.000860475	Extrachromosomal /foreign DNA
VSAL_I1074	putative membrane protein	-2.46857	3.17637e-20	Cell envelope
VSAL_II0167	hypothetical protein	-2.47019	0.000994253	Unknown function, no known homologues
VSAL_I1400	permease component of tungstate ABC transporter	-2.47647	1.0517e-13	Transport/binding proteins
VSAL_II0211	hydroxypyruvate isomerase	-2.4768	3.16244e-06	Central intermediary metabolism
VSAL_I0111	hypothetical protein	-2.48145	0.00769617	Unknown function, no known homologues
pVSAL840_21	protein TraI (DNA helicase I)	-2.4888	3.15899e-11	Macromolecule synthesis, modification
VSAL_II1028	conserved hypothetical protein	-2.49923	0.00773434	Unknown function, no known homologues
VSAL_II0812	putative aminotransferase class-V	-2.5009	2.99916e-06	Degradation of small molecules
VSAL_I1303	membrane protein	-2.51157	2.35285e-07	Cell envelope
VSAL_I2717	fimbrial assembly protein PilN	-2.51687	0.00266629	Cell envelope
VSAL_II0056	putative type I secretion protein, HlyD family	-2.52503	0.000286457	Transport/binding proteins
VSAL_I1043	hypothetical protein, putative phage gene	-2.52949	0.00378988	Extrachromosomal /foreign DNA
VSAL_I2120	phosphate ABC transporter, permease protein	-2.53387	0.0175706	Transport/binding proteins
pVSAL840_02	conjugative transfer protein TraA, putative fimbrial protein precursor	-2.53421	0.000534969	Extrachromosomal /foreign DNA
VSAL_II0811	extracellular solute-binding protein	-2.53544	6.67054e-11	Transport/binding proteins
VSAL_I1519	putative membrane protein	-2.53877	1.72563e-05	Cell envelope
VSAL_II0210	putative class II aldolase	-2.53967	0.000111489	Not classified (included putative assignments)
VSAL_I2988	thiamine biosynthesis protein ThiH	-2.55732	5.94324e-08	Biosynthesis of cofactors, carriers
VSAL_I2207	conserved hypothetical protein	-2.5577	0.000725781	Unknown function, no known homologues
VSAL_I1358	VgrG preotein, VgrG-2	-2.56038	3.93603e-08	Cell envelope
pVSAL840_06	conjugative transfer protein TraB	-2.56087	2.89652e-07	Extrachromosomal /foreign DNA
VSAL_I1359	hypothetical protein	-2.56365	9.04479e-05	Unknown function, no known homologues
VSAL_II0273	siderophore biosynthesis protein IucA (fragment)	-2.5693	4.92487e-05	Biosynthesis of cofactors, carriers
VSAL_II2051s	srna	-2.5777	1.60516e-05	sRNA
pVSAL840_12	hypothetical protein, putative conjugative transfer protein TrbC	-2.57811	4.33472e-05	Unknown function, no known homologues
VSAL_II0278	siderophore biosynthesis protein IucD	-2.58337	0.000354671	Biosynthesis of cofactors, carriers
VSAL_I2446	putative exported protein	-2.59908	0.00311749	Cell envelope
VSAL_II0265	hypothetical protein	-2.59953	0.0016714	Unknown function, no known homologues
VSAL_I0894	sodium/solute symporter (fragment)	-2.60958	4.15125e-07	Transport/binding proteins
VSAL_I1228	putative exported protein	-2.61126	5.30581e-06	Cell envelope
VSAL_I0416	hypothetical protein	-2.6118	1.82365e-10	Unknown function, no known homologues
VSAL_II0744	putative phage zinc-binding transcriptional activator	-2.63139	0.0526302	Extrachromosomal /foreign DNA
VSAL_I2840	hypothetical protein	-2.63673	9.57021e-14	Unknown function, no known homologues
VSAL_I2126	putative membrane protein	-2.65876	0.00130754	Cell envelope
VSAL_II0397	anaerobic glycerol-3-phosphate dehydrogenase subunit A	-2.6639	0.000145167	Energy metabolism, carbon
VSAL_II0055	hypothetical protein	-2.66936	0.00028792	Unknown function, no known homologues
VSAL_II1024	putative 6-phospho-beta-glucosidase	-2.68575	1.72588e-09	Degradation of small molecules
VSAL_I0270	putative lipoprotein	-2.69884	4.38769e-12	Cell envelope
VSAL_I1037	hypothetical protein, putative phage gene	-2.70041	0.00455054	Extrachromosomal /foreign DNA
VSAL_II1029	binding-protein-dependent transport system, inner membrane component	-2.70574	1.20846e-09	Transport/binding proteins
VSAL_I1974	ABC transporter, ATP-binding component	-2.71023	0.00112019	Transport/binding proteins
VSAL_I0703	PTS system, cellobiose permease IIC component	-2.71027	0.000524411	Transport/binding proteins
VSAL_I1525	putative lipoprotein (pseudogene)	-2.71403	1.95338e-11	Cell envelope
VSAL_I0704	PTS system, cellobiose-specific component IIB	-2.72131	0.00839466	Transport/binding proteins
pVSAL840_18	conjugative transfer protein TraG	-2.72318	1.06584e-09	Extrachromosomal /foreign DNA
VSAL_I2447	putative exported protein (pseudogene)	-2.72399	0.000781386	Cell envelope
VSAL_I1493	microbial collagenase precursor (pseudogene)	-2.72505	1.19831e-14	Macromolecule metabolism
VSAL_I1520	hypothetical protein	-2.73143	2.49402e-06	Unknown function, no known homologues
VSAL_I1294	methyl-accepting chemotaxis protein	-2.73476	8.40125e-09	Cell processes
VSAL_I2200	nitric oxide reductase flrd-nad(+) reductase	-2.7403	4.07526e-05	Protection responses
VSAL_I2192	hypothetical protein	-2.74108	6.65944e-07	Cell envelope
pVSAL840_37	hypothetical protein	-2.75357	0.000186494	Unknown function, no known homologues
VSAL_I2352	chitoporin (pseudogene)	-2.76122	0.00961602	Transport/binding proteins
VSAL_I2128	putative exported protein	-2.76171	0.000146629	Cell envelope
VSAL_I1201	putative IMP dehydrogenase/GMP reductase	-2.77217	1.6669e-08	Not classified (included putative assignments)
VSAL_II0168	putative exported protein	-2.78182	2.50276e-15	Cell envelope
VSAL_II0232	putative alpha amylase	-2.78864	1.38486e-18	Macromolecule metabolism
VSAL_I1449	hypothetical protein	-2.79855	7.13965e-11	Unknown function, no known homologues
VSAL_I1200	putative pirin	-2.80057	6.77244e-06	Not classified (included putative assignments)
VSAL_I1401	extracellular tungstate binding protein precursor	-2.80993	3.93434e-11	Transport/binding proteins
VSAL_II0038	maltodextrin phosphorylase	-2.8366	4.21487e-10	Degradation of small molecules
VSAL_II0351	outer membrane protein transport protein	-2.84889	4.7798e-07	Cell envelope
VSAL_II0165	membrane protein	-2.8551	3.32428e-07	Cell envelope
pVSAL840_17	conjugative transfer protein TraH	-2.86764	2.57387e-08	Extrachromosomal /foreign DNA
VSAL_I2036	putative genetic competence protein (fragment)	-2.87515	6.99721e-09	Not classified (included putative assignments)
pVSAL840_25	antirestriction protein ArdC	-2.87849	2.12181e-09	Extrachromosomal /foreign DNA
VSAL_I2601	methyl-accepting chemotaxis protein (pseudogene)	-2.87908	3.7166e-16	Cell processes
pVSAL840_09	conjugative transfer protein TrbI trbi	-2.87914	0.00319773	Extrachromosomal /foreign DNA
VSAL_II0631	phage replication and integration protein	-2.88072	2.48699e-08	Extrachromosomal /foreign DNA
VSAL_II0634	phage replication protein	-2.89038	2.25293e-08	Extrachromosomal /foreign DNA
VSAL_II0914	MFS transporter	-2.90639	0.000127992	Transport/binding proteins
VSAL_II0332	putative hemolysin-type calcium-binding protein (fragment)	-2.91955	5.0618e-06	Not classified (included putative assignments)
VSAL_I1743	hypothetical protein	-2.91962	0.000600477	Unknown function, no known homologues
pVSAL840_13	conjugative transfer protein TraN	-2.92299	1.93818e-06	Extrachromosomal /foreign DNA
VSAL_I1517	conserved hypothetical protein	-2.94429	3.36771e-19	Unknown function, no known homologues
VSAL_I0412	membrane protein	-2.95414	2.14216e-07	Cell envelope
VSAL_II2011s	srna	-2.95981	0.00729256	sRNA
pVSAL840_38	putative cell wall degradation protein	-2.99122	1.47689e-08	Not classified (included putative assignments)
VSAL_I2590	nitrogen regulatory protein P-II	-2.99324	0.000579321	Regulation
VSAL_II0104	putative 6-phosphogluconate dehydrogenase	-3.03372	0.00149153	Not classified (included putative assignments)
VSAL_I0773	putative bacteriophage terminase	-3.07326	8.25957e-05	Extrachromosomal /foreign DNA
VSAL_I1976	putative nickel transporter	-3.07817	5.48723e-12	Transport/binding proteins
VSAL_II1026	putative tryptophanyl-tRNA synthetase	-3.09235	4.80204e-14	Macromolecule synthesis, modification
pVSAL840_36	VgrG protein, VgrG-2	-3.10602	3.33926e-11	Cell envelope
VSAL_II0050	N,N'-diacetylchitobiase precursor (chitobiase)	-3.14296	0.00218521	Macromolecule metabolism
pVSAL840_07	putative lipoprotein, putative TraV protein	-3.16021	0.000473919	Extrachromosomal /foreign DNA
VSAL_I2199	anaerobic nitric oxide reductase flavorubredoxin	-3.17231	8.2456e-08	Protection responses
VSAL_I1168	putative type VI secretion protein VasV-1, PAAR domain protein	-3.21366	0.00605818	Transport/binding proteins
VSAL_I2190	integral membrane protein	-3.25245	6.3723e-07	Cell envelope
VSAL_I0418	membrane protein	-3.26218	0.000205893	Cell envelope
VSAL_I2017	MFS transporter	-3.26542	0.000467469	Transport/binding proteins
VSAL_I2897	putative flagellar basal body-associated protein FliL	-3.26666	5.11149e-24	Cell processes
VSAL_I0202	membrane permease (pseudogene)	-3.27167	6.21025e-05	Transport/binding proteins
VSAL_II0613	putative membrane protein	-3.27694	1.32645e-18	Cell envelope
VSAL_I1202	secreted protein Hcp-1 (haemolysin co-regulated protein)	-3.29402	4.68983e-09	Transport/binding proteins
VSAL_I2347	putative exported protein	-3.33608	4.6145e-17	Cell envelope
VSAL_I2191	membrane protein	-3.40174	0.000189183	Cell envelope
VSAL_II0322	putative membrane protein	-3.43374	3.87685e-15	Cell envelope
VSAL_I1452	putative membrane protein	-3.43593	2.10448e-05	Cell envelope
pVSAL840_16	conjugative transfer protein TrbB	-3.43721	1.06505e-06	Extrachromosomal /foreign DNA
VSAL_I1851	putative membrane protein	-3.46675	4.24571e-19	Cell envelope
VSAL_I0863	accessory colonization factor AcfD precursor (fragment)	-3.47961	4.57479e-29	Extrachromosomal /foreign DNA
VSAL_I2827	putative membrane protein	-3.50306	0.00332609	Cell envelope
VSAL_I1699	outer membrane protein, OmpA-like	-3.50926	4.60298e-31	Cell envelope
VSAL_II0964	acyl-CoA reductase LuxC	-3.5323	2.60837e-12	Regulation
VSAL_I2055	general L-amino acid ABC transporter permease protein	-3.57862	1.80732e-06	Transport/binding proteins
VSAL_II0786	transglycosylase protein	-3.58747	7.18732e-18	Macromolecule metabolism
VSAL_I0108	membrane protein	-3.58907	2.30706e-05	Cell envelope
VSAL_I2349	putative exported protein	-3.639	0.0048691	Cell envelope
VSAL_I1450	putative ferredoxin	-3.66398	3.36583e-15	Energy metabolism, carbon
VSAL_II0731	putative membrane protein	-3.67062	7.5201e-34	Cell envelope
VSAL_II0323	putative lipoprotein	-3.67341	1.2209e-20	Cell envelope
VSAL_II0028	putative membrane protein	-3.70924	1.19327e-36	Cell envelope
VSAL_II1095	putative membrane protein	-3.70924	1.19327e-36	sRNA
VSAL_II2048s	srna	-3.71271	4.41699e-07	sRNA
VSAL_II0715	putative cation efflux system protein	-3.7474	6.22354e-08	Transport/binding proteins
VSAL_II0061	exported glycosyl hydrolase, family 16	-3.79643	0.000226017	Macromolecule metabolism
VSAL_I2283	chemotaxis protein CheW	-3.80301	2.18203e-42	Cell processes
VSAL_I2397	putative exported protein	-3.81923	1.15741e-34	Cell envelope
VSAL_I2348	putative membrane associated GGDEF protein	-3.83599	2.87384e-09	Not classified (included putative assignments)
VSAL_I2340	chemotaxis protein methyltransferase CheV	-3.85041	2.47727e-44	Cell processes
VSAL_I2339	chemotaxis protein methyltransferase CheR	-3.8531	9.3148e-37	Cell processes
VSAL_I1451	putative cytoplasmic chaperone TorD	-3.92321	3.56032e-07	Cell processes
VSAL_I2282	putative membrane protein	-4.0098	1.23948e-36	Cell envelope
pVSAL840_14	conjugative transfer protein TraF	-4.06843	2.36344e-07	Extrachromosomal /foreign DNA
VSAL_II0644	putative membrane protein	-4.31314	4.07062e-08	Cell envelope
VSAL_I0861	5-methyltetrahydropteroyltriglutamate--homocyst eine methyltransferase (fragment)	-4.51406	1.79002e-16	Amino acid biosynthesis
VSAL_II0238	glucose-1-phosphate adenylyltransferase	-4.7743	5.21175e-17	Macromolecule synthesis, modification
VSAL_I2295	polar flagellar assembly protein FlhB	-4.78298	5.38831e-37	Cell processes
VSAL_II0321	putative glycosyl transferase	-4.82445	1.20216e-23	Cell envelope
VSAL_I2127	hypothetical protein	-4.85051	0.0334953	Unknown function, no known homologues
VSAL_II2008s	srna	-4.86632	5.23147e-32	sRNA
VSAL_II0320	putative membrane associated signaling protein	-5.32987	2.32989e-19	Regulation
VSAL_II0231	chemotaxis protein CheV	-5.60247	3.61543e-48	Cell processes
VSAL_I1977	membrane associated GGDEF protein	-5.60409	2.60281e-31	Cell envelope
VSAL_I2343	polar flagellar FlgN, putative chaperone	-5.66797	1.6964e-59	Cell processes
VSAL_I2061	hypothetical protein	-5.67018	5.15466e-40	Unknown function, no known homologues
VSAL_II0587	outer membrane protein, OmpA family	-5.93607	1.52106e-44	Cell envelope
VSAL_I2344	putative lipoprotein	-6.11611	3.52949e-34	Cell envelope
VSAL_I1357	secreted protein Hcp-2 (haemolysin co-regulated protein)	-6.60233	8.91183e-09	Transport/binding proteins
VSAL_I2342	negative regulator of flagellin synthesis FlgM, anti-sigma28 factor	-7.9214	4.80488e-72	Regulation
VSAL_II0319	RNA polymerase sigma factor	-8.14672	1.77821e-25	Regulation
VSAL_I2300	polar flagellar switch protein FliN	-8.31467	5.46451e-59	Cell processes
VSAL_I2284	cheW-like protein	-8.36023	3.85896e-69	Not classified (included putative assignments)
VSAL_I1863	sodium-type flagellar protein MotY precursor	-9.01401	2.24502e-41	Cell processes
VSAL_I2346	putative exported protein	-9.36231	1.07582e-89	Cell envelope
VSAL_I2299	polar flagellar assembly protein FliO	-10.9259	1.04245e-53	Cell processes
VSAL_II2038s	srna	-11.0292	4.9785e-32	sRNA
VSAL_I2301	polar flagellar switch protein FliM (flagellar motor switch protein FliM)	-11.1149	3.69644e-93	Cell processes
VSAL_I2296	polar flagellar assembly protein FliR	-11.2537	7.33403e-57	Cell processes
VSAL_I1856	hypothetical protein	-11.4147	3.09679e-06	Unknown function, no known homologues
VSAL_I2304	polar flagellar assembly protein FliJ	-11.7121	7.70938e-47	Cell processes
VSAL_I2286	chemotaxis response regulator protein-glutamate methylesterase	-12.0609	8.27411e-119	Cell processes
VSAL_I2289	chemotaxis protein CheY	-12.0906	2.98433e-100	Cell processes
VSAL_I2288	chemotaxis protein CheZ	-12.1021	2.5342e-126	Cell processes
VSAL_I2297	polar flagellar assembly protein FliR	-12.4031	6.67969e-44	Cell processes
VSAL_I2290	RNA polymerase sigma factor for flagellar regulon FliA	-12.5474	1.08255e-138	Regulation
VSAL_I2298	polar flagellar assembly protein FliP	-13.0215	4.53852e-87	Cell processes
VSAL_I2287	chemotaxis protein CheA	-14.0807	1.51631e-186	Cell processes
VSAL_I2285	putative chromosome segregation protein	-14.255	3.78202e-115	Cell processes
VSAL_I2302	polar flagellar protein FliL	-14.5743	1.00895e-74	Cell processes
VSAL_I2291	flagellar biosynthesis protein FlhG (flagellar number regulator)	-15.0503	1.92593e-117	Regulation
VSAL_II0647	hypothetical protein (pseudogene)	-15.4234	3.60619e-112	Unknown function, no known homologues
VSAL_I2305	polar flagellum-specific ATP synthase FliI	-15.675	1.68394e-105	Cell processes
VSAL_I2771	sodium-type polar flagellar protein MotX	-15.8786	3.95106e-102	Cell processes
VSAL_I1995	phospholipase A1 precursor	-16.6798	5.02022e-94	Central intermediary metabolism
VSAL_II1023	hypothetical protein	-18.2476	3.45206e-25	Unknown function, no known homologues
VSAL_I1857	hypothetical protein	-18.8318	7.74198e-72	Unknown function, no known homologues
VSAL_I1951	methyl-accepting chemotaxis protein	-26.0951	7.78858e-141	Cell processes
VSAL_I2292	flagellar biosynthesis protein FlhF	-26.2511	5.69574e-171	Cell processes
VSAL_I2345	putative exported protein	-26.7226	1.92208e-133	Cell envelope
VSAL_II0785	putative exported protein	-28.5375	8.16115e-105	Cell envelope
VSAL_II1022	methyl-accepting chemotaxis protein	-29.3033	5.69492e-120	Cell processes
VSAL_II0957	autoinducer synthesis protein LuxI	-30.1409	1.65304e-213	Regulation
VSAL_I2293	polar flagellar assembly protein FlhA	-36.5105	7.01616e-188	Cell processes
VSAL_I2332	flagellar L-ring protein 1 precursor (basal body L-ring protein 1), flgH	-36.7347	2.67531e-121	Cell processes
VSAL_I2303	polar flagellar hook-length control protein FliK	-38.3174	2.66742e-181	Cell processes
VSAL_I0937	sodium-driven polar flagellar protein MotB	-41.7854	5.97138e-165	Cell processes
VSAL_II0528	hemolysin secretion protein	-42.5019	4.42821e-115	Extrachromosomal /foreign DNA
VSAL_I0936	sodium-driven polar flagellar protein MotA	-43.6705	1.3765e-134	Cell processes
VSAL_I2333	flagellar basal-body rod protein FlgG (distal rod protein)	-43.7377	3.75688e-166	Cell processes
VSAL_I2517	hypothetical protein flaF; flagellin subunit F	-45.8309	2.10277e-204	Cell processes
VSAL_I2328	flagellar hook-associated protein type 3 FlgL	-52.926	9.81911e-218	Cell processes
VSAL_I4140s	srna	-60.5928	1.54762e-48	sRNA
VSAL_I2331	flagellar P-ring protein 2 precursor (basal body P-ring protein 2)flgI	-61.6473	7.02179e-182	Cell processes
VSAL_I0799	methyl-accepting chemotaxis protein	-69.7443	4.54159e-204	Cell processes
VSAL_I2330	peptidoglycan hydrolase FlgJ	-82.9336	4.91871e-134	Cell processes
VSAL_I2334	flagellar basal-body rod protein FlgF	-97.1602	1.1276e-179	Cell processes
VSAL_I2193	methyl-accepting chemotaxis protein	-100.167	9.46482e-276	Cell processes
VSAL_II0821	putative exported protein	-110.506	1.61465e-283	Cell envelope
VSAL_I2306	polar flagellar assembly protein FliH	-146.876	1.12936e-103	Cell processes
VSAL_I2335	flagellar hook protein FlgE	-148.336	3.27712e-249	Cell processes
VSAL_I1001	transposase	-242.873	0.042609	sRNA
VSAL_I2336	flagellar basal-body rod protein FlgD	-313.426	8.79384e-275	Cell processes
VSAL_II0130	transposase	-481.248	3.16193e-13	Extrachromosomal /foreign DNA
VSAL_I2307	polar flagellar motor switch protein FliG	-1014.08	8.66337e-08	Cell processes
VSAL_I2325	flagellin subunit B	-1060.19	1.00751e-69	Cell processes
VSAL_I2326	putative exported protein	-1673.44	2.81506e-19	Cell envelope
VSAL_I2308	polar flagellar M-ring protein FliF (pseudogene)	-2355.16	2.05167e-09	Cell processes
VSAL_I2316	polar flagellar protein FlaG (pseudogene)	-2667.55	3.55288e-24	Cell processes
VSAL_I2317	hypothetical protein flaE; flagellin subunit E	-2985.72	1.84867e-07	Cell processes
VSAL_I2311	histidine kinase(maybe FlrB)	-4428	3.22053e-27	Regulation
VSAL_I2315	polar flagellar hook-associated protein 2 (HAP2) (flagellar cap protein) fliD	-4899.86	2.45588e-39	Cell processes
VSAL_I2318	hypothetical protein flaD; flagellin subunit D	-5395.49	2.22636e-21	Cell processes
VSAL_I2309	flagellar hook-basal body complex protein FliE	-5407.49	2.06955e-25	Cell processes
VSAL_I4139s	srna	-5537.86	1.95187e-40	sRNA
VSAL_I2314	polar flagellar protein FlaI	-6749.11	9.63191e-27	Cell processes
VSAL_I2310	sigma-54 dependent response regulator (maybe flrC)	-6760.47	7.74684e-30	Regulation
VSAL_I2313	polar flagellar protein FliS (polar flagellar protein FlaJ)	-7588.93	1.84899e-27	Cell processes
VSAL_I2327	hypothetical protein flaA; flagellin subunit A	-13134.1	1.2761e-19	Cell processes
VSAL_I2312	sigma 54 dependent transcription regulator (FlrA)	-17298.3	2.62296e-32	Regulation
VSAL_I2319	hypothetical protein flaC; flagellin subunit C	-39026.6	7.17909e-38	Cell processes
