# Supplementary material for: Exploring the transcriptome of luxI− and ΔainS mutants and the impact of N-3-oxo-hexanoyl-L- and N-3-hydroxy-decanoyl-L-homoserine lactones on biofilm formation in Aliivibrio salmonicida
Source: PeerJ. 2019 Apr 30;7:e6845. doi: 10.7717/peerj.6845 (PMC6499059; doi:10.7717/peerj.6845)
Supplement: Supplemental Information 7 [file peerj-07-6845-s007.xlsx]

## Sheet: ainS LCD
VSAL ID	Product	FC	pvalue	Functional classes
VSAL_I4113s	srna	2.85922	3.34092e-08	sRNA
VSAL_II0366	fimbrial protein, Flp/Fap pilin component	2.82254	9.19353e-06	Cell envelope
VSAL_I1873	UvrABS system protein B (excinuclease ABC subunit B)	2.5582	5.90684e-17	Macromolecule synthesis, modification
VSAL_I3165s	srna	2.36113	0.00164762	sRNA
VSAL_II0128	hypothetical protein, putative phage gene	2.31151	0.00718669	Extrachromosomal
VSAL_I1875	phosphorelay protein LuxU	2.22997	1.04609e-12	Regulation
VSAL_I4073s	srna	2.13249	4.87775e-05	sRNA
VSAL_II0367	type IV leader peptidase	2.00348	0.000249885	Cell envelope
VSAL_I2816	MFS transporter	-2.08398	4.38104e-05	Transport/binding proteins
VSAL_I2817	hypothetical protein	-2.12732	2.6532e-06	Unknown function, no known homologues
VSAL_I2717	fimbrial assembly protein PilN	-2.14841	0.00492744	Cell envelope
VSAL_II0121	putative exported protein	-2.16848	0.0560558	Cell envelope
VSAL_I2831	putative nucleotidyltransferases	-2.17415	0.004973	Not classified (included putative assignments)
VSAL_I2125	putative membrane protein	-2.2398	0.0170016	Cell envelope
VSAL_I2589	ammonium transporter	-2.38248	6.88972e-09	Transport/binding proteins
VSAL_II0104	putative 6-phosphogluconate dehydrogenase	-2.60777	0.000643604	Not classified (included putative assignments)
VSAL_I2590	nitrogen regulatory protein P-II	-3.00377	0.000131905	Regulation
VSAL_I4093s	srna	-6.73742	0.0393532	sRNA
VSAL_I4075s	srna	-9.80202	0.000174799	sRNA
VSAL_I1158	autoinducer synthase	-20.378	2.61255e-17	Regulation
