# Supplementary material for: Exploring the transcriptome of luxI− and ΔainS mutants and the impact of N-3-oxo-hexanoyl-L- and N-3-hydroxy-decanoyl-L-homoserine lactones on biofilm formation in Aliivibrio salmonicida
Source: PeerJ. 2019 Apr 30;7:e6845. doi: 10.7717/peerj.6845 (PMC6499059; doi:10.7717/peerj.6845)
Supplement: Supplemental Information 8 [file peerj-07-6845-s008.xlsx]

## Sheet: ainS HCD
VSAL ID	Product	FC	pvalue	Functional classes
VSAL_II0366	fimbrial protein, Flp/Fap pilin component	4.24493	0.00132827	Cell envelope
VSAL_I1875	phosphorelay protein LuxU	2.37695	4.69341e-13	Regulation
VSAL_I0859	hypothetical protein	2.26198	0.0696098	Unknown function, no known homologues
VSAL_I0860	transcriptional activator MetR	2.22507	0.0222884	Regulation
VSAL_I4019s	srna	2.22447	3.39333e-05	sRNA
VSAL_II2050s	srna	2.20108	9.06771e-05	sRNA
VSAL_I4115s	srna	2.07869	0.00755346	sRNA
VSAL_I2349	putative exported protein	2.04288	0.000253208	Cell envelope
VSAL_II1002	sodium/proton-dependent alanine carrier protein	-2.02084	2.55e-06	Transport/binding proteins
VSAL_II0104	putative 6-phosphogluconate dehydrogenase	-2.06109	0.00344062	Not classified (included putative assignments)
VSAL_I1437	putative allophanate hydrolase subunit 1	-2.07294	1.79e-07	Degradation of small molecules
VSAL_I1517	conserved hypothetical protein	-2.09828	3.59e-06	Unknown function, no known homologues
VSAL_I4158s	srna	-2.17724	0.00669381	sRNA
VSAL_I0972	transposase	-2.29811	0.411764	Extrachromosomal /foreign DNA
VSAL_I1813	sodium/dicarboxylate symporter	-2.39815	0.0244252	Transport/binding proteins
VSAL_II0404	conserved hypothetical protein	-2.53225	0.0886951	Unknown function, no known homologues
VSAL_I2128	putative exported protein	-3.00394	0.0207416	Cell envelope
VSAL_I2356	hypothetical protein	-3.85154	0.0150985	Amino acid biosynthesis
VSAL_I0008	putative amino acid ABC transporter, substrate-binding protein	-3.8756	0.0588066	Transport/binding proteins
VSAL_I0404	phosphoadenosine phosphosulfate reductase	-5.0467	0.0283081	Central intermediary metabolism
VSAL_I0422	ion transporter superfamily protein	-5.89018	0.00433576	Transport/binding proteins
VSAL_I0402	sulfite reductase [NADPH] flavoprotein alpha-component	-6.03032	0.0235383	Central intermediary metabolism
VSAL_I0423	adenylylsulfate kinase	-6.06393	0.00403236	Central intermediary metabolism
VSAL_I0403	sulfite reductase [NADPH] hemoprotein beta-component	-6.91197	0.0121528	Central intermediary metabolism
VSAL_I0420	sulfate adenylyltransferase subunit 2	-9.65666	0.00326461	Central intermediary metabolism
VSAL_I0421	sulfate adenylyltransferase subunit 1	-10.4844	0.00181531	Central intermediary metabolism
VSAL_I1158	autoinducer synthase	-13.723	5.46e-21	Regulation
VSAL_I4075s	srna	-34.6617	2.62e-12	sRNA
VSAL_I0014	transposase	-397.707	0.0271517	Extrachromosomal /foreign DNA
